# Supplementary material for: Exposure to Juvenile Stress Induces Epigenetic Alterations in the GABAergic System in Rats
Source: Genes (Basel). 2023 Feb 23;14(3):565. doi: 10.3390/genes14030565 (PMC10048220; doi:10.3390/genes14030565)
Supplement: Supplementary file 1 [file genes-14-00565-s001.zip]

Archive with 1 entries (1 files):
- genes-2188068-supplementary.pdf
